# Supplementary material for: Peak Slope Ratio of the Recruitment Curves Compared to Muscle Evoked Potentials to Optimize Standing Configurations with Percutaneous Epidural Stimulation after Spinal Cord Injury
Source: J Clin Med. 2024 Feb 27;13(5):1344. doi: 10.3390/jcm13051344 (PMC10932170; doi:10.3390/jcm13051344)
Supplement: Supplementary file 1 [file jcm-13-01344-s001.zip]

Archive with 1 entries (1 files):
- jcm-2844750-supplementary.pdf
